# Supplementary material for: FL118 Enhances Therapeutic Efficacy in Colorectal Cancer by Inhibiting the Homologous Recombination Repair Pathway through Survivin–RAD51 Downregulation
Source: Cancers (Basel). 2024 Oct 3;16(19):3385. doi: 10.3390/cancers16193385 (PMC11475853; doi:10.3390/cancers16193385)
Supplement: Supplementary file 1 [file cancers-16-03385-s001.zip]

Archive with 1 entries (1 files):
- cancers-3174639-supplementary.pdf
